# Supplementary material for: A 0.05 m Change in Inertial Measurement Unit Placement Alters Time and Frequency Domain Metrics during Running
Source: Sensors (Basel). 2024 Jan 19;24(2):656. doi: 10.3390/s24020656 (PMC10820910; doi:10.3390/s24020656)
Supplement: Supplementary file 1 [file sensors-24-00656-s001.zip]

Archive with 1 entries (1 files):
- sensors-2749179-supplementary.pdf
